# Supplementary material for: Mycobiota Composition of Robiola di Roccaverano Cheese along the Production Chain
Source: Foods. 2021 Aug 11;10(8):1859. doi: 10.3390/foods10081859 (PMC8392574; doi:10.3390/foods10081859)
Supplement: Supplementary file 1 [file foods-10-01859-s001.zip]

Archive with 1 entries (1 files):
- foods-1284222-supplementary.xlsx
