# Supplementary material for: Mycobiota Composition of Robiola di Roccaverano Cheese along the Production Chain
Source: Foods. 2021 Aug 11;10(8):1859. doi: 10.3390/foods10081859 (PMC8392574; doi:10.3390/foods10081859)
Supplement: Supplementary file 1 [file foods-10-01859-s001.zip › foods-1284222-supplementary.xlsx]

## Sheet: Supplementary Table S1
	Milk												Natural Milk Culture (NMC)												Curd									5-d cheese												15-d cheese
	L2	L11	L16	L20	L29	L35	L45	L49	L55	L72	L81	L85	L1	L10	L15	L19	L28	L34	L44	L48	L54	L71	L80	L84	L3	L13	L18-A	L31	L82	L46	L56	L73	L86	L8	L12	L17	L22	L33	L38	L47	L52	L64	L76	L83	L87	L09	L14	L18	L23
	batch_1	batch_2	batch_3	batch_4	batch_5	batch_6	batch_7	batch_8	batch_9	batch_10	batch_11	batch_12	batch_1	batch_2	batch_3	batch_4	batch_5	batch_6	batch_7	batch_8	batch_9	batch_10	batch_11	batch_12	batch_1	batch_2	batch_3	batch_4	batch_7	batch_8	batch_10	batch_11	batch_12	batch_1	batch_2	batch_3	batch_4	batch_5	batch_6	batch_7	batch_8	batch_9	batch_10	batch_11	batch_12	batch_1	batch_2	batch_3	batch_4
Kluyveromyces marxianus	0.847424	0.768602	35.4116	1.00381	10.6654	7.43788	34.0036	0.0992228	0.0761499	0.341973	4.54969	0.0163114	80.1781	12.5487	1.00806	35.4038	0.983699	68.7413	53.5687	70.8513	50.4372	85.4851	69.1328	0.353982	24.5355	21.8827	16.1049	30.5358	49.1461	20.4985	29.6794	54.9584	9.88296	38.3315	23.4785	22.0355	37.8411	21.0519	19.188	30.489	4.75292	38.1574	12.1405	33.9079	38.1331	30.6815	5.53862	14.9765	13.0124
Geotrichum candidum	2.40367	12.6819	0.300887	34.7569	0.406011	63.2802	3.52151	4.46502	0.822419	1.2959	0.254485	0	1.53324	11.3664	0.403226	0.8404	26.7285	2.68922	0.173802	4.45516	24.1321	1.01072	3.43725	98.4366	4.51641	53.8346	42.8452	29.2631	24.9678	57.3067	53.5498	0.0534339	78.1101	24.6848	34.9332	8.33844	26.7616	56.1949	37.9095	49.7381	7.976	59.0601	84.5717	61.5786	16.9922	58.2968	77.0775	25.9033	82.093
Cladosporium	0.0197996	13.4178	15.0599	23.8591	20.8157	5.78011	20.4816	53.1503	40.2833	20.4284	4.829	0.0108743	7.58355	16.2166	19.7581	19.5355	25.0913	13.2797	21.9454	11.5148	12.9274	3.27826	12.5334	0	17.9298	0.0177117	17.2378	7.43337	12.3987	14.9076	7.66669	0	1.57781	0.00469605	0.0223527	0.0158741	0	0	0	0	1.54674	0	0.00564589	0	0	0.00290352	0.316719	0	0.631823
Yarrowia lipolytica	0	0	0	4.88893	15.489	0.228796	0.00980921	0	1.15748	19.8164	0	2.65333	0	0.335886	0.201613	0.2674	0.316189	0	0.0028967	0.258073	0	0	0.592088	0	0	4.57846	0	0.0461127	4.76586	0.406768	1.09637	0	0.433463	0	15.9131	22.8474	2.26387	6.85894	12.3635	2.13673	0	0.501502	1.59026	0.54142	40.6923	0.328097	1.14415	16.4964	0.0919742
Trichosporon coremiiforme	0	0	0.210931	3.72711	0	1.05969	0	0.297668	0	0	0	0	0	0	0	1.54328	0	0	0	0.0101871	0.59384	0	0	0	1.49078	14.9885	0	3.31089	0	0	1.32239	0	0.450802	19.3712	12.2656	39.2476	32.5337	14.5856	12.438	10.6188	0.00563476	0.918996	0.380157	0.128678	0.154903	9.71807	5.79595	41.2102	0.363898
Cryptococcus	0	1.49632	2.72039	17.2553	4.74488	1.53735	3.97763	6.15181	1.09656	9.07127	2.85519	0	0	11.7694	9.07258	0.97028	2.90894	0.609925	1.52367	0.509355	2.03602	0	0.843594	0	2.5336	0	0	0	0	0.454368	0.911993	0	0.546164	0	0	0	0	0	0	0	0	0	0	0	0	0	0	0	0
Vishniacozyma victoriae	0.00395993	3.0417	11.3251	0.887629	7.27185	1.11588	8.03374	12.6289	8.07189	4.35565	1.10484	0	0	3.17076	15.121	5.9592	15.9992	0	11.384	2.15287	0.27408	2.10494	1.18942	0	2.8861	0	0	0	0	1.22896	1.26291	0	0	0	0.0142245	0	0	0	0	0	2.4962	0	0.00188196	0	0	0	0	0	0
Saturnispora silvae	0	0	0	0.30672	0.0424191	0	0	0.192933	0	0	0	0	0	0	0	0	0.0983699	0	0	0	0	0	0	0.324484	0	4.15781	1.57214	0.147561	0	0.618807	0.0931819	0	0.329432	0	9.17681	5.86888	0.0649675	0.838585	12.5372	5.71958	0.00281738	0.33094	0.974857	2.15111	1.50413	0.110334	1.37377	0.634838	0
Saccharomyces cerevisiae	0.0950382	9.27228	0.88405	1.5336	0.666586	8.41328	0.284467	0.639436	6.21383	0.395968	0.229657	0	0	0.0134354	0	0	0	2.90408	0.00579341	0.509355	0	0	0	0	0	0.194828	0.0069718	3.46767	0	0	0.00198259	44.9065	1.13567	2.95381	1.08309	0.759689	0	0.0193892	2.02501	0.125145	0	0.0178199	0.120446	0.0267068	0	0.0203246	0.760125	0.0283199	0.575839
Aureobasidium proteae	0	0.00817661	1.4517	0.167302	0.587808	0.345201	1.27029	1.04184	0.563509	3.7977	0	0	0	2.14967	10.2823	0	0.344295	1.15747	0.822664	0.522938	0	0.676745	0.0471575	0	0.31211	0	0	3.85502	0	0.605825	0	0.00314317	1.42176	0	0	0	0	0	0	0	0	0	0	0	0	0	6.24332	0	0
Wickerhamiella pararugosa	0.352433	0.0327065	2.87549	0	17.2949	0	11.7956	0.00551238	0	0	0	0.0217486	1.15681	22.5447	0	7.78516	0.84317	3.65955	4.52755	3.57228	4.57452	4.84707	6.41865	0.0589971	32.2171	0.0177117	0	13.2897	0	0	0.36678	0	2.17599	0.00469605	0.0487696	0.024945	0.0049975	0.0387785	0.0248164	0.00463499	0	0.0025457	0.00188196	0.0291347	0	0	0	0	0
Alternaria alternata	0	0.588716	0	0.339251	0.406011	0.220768	0.877924	2.79477	0	0.341973	0.571038	0	3.04811	5.7638	0	1.4516	4.96065	1.40699	3.83813	0.560291	0	0	0	0	6.05493	0	0	0	0	0.540915	0.116973	0	0	0	0	0	0	0	0.00496327	0	0	0	0	0	0	0	0	0	0
Debaryomyces hansenii	89.6725	1.82339	0.151995	1.8775	0.381772	0.381327	0.24523	0.237032	0.21322	0.611951	0.16138	97.2542	0.0918105	0.241838	6.04839	0.12988	0.0702642	0.110895	0.0202769	0.0509355	0.156617	0.0439445	0.0995546	0.353982	0.987736	0.0841304	0.0209154	0.239786	0.0997216	0.584188	0.0455996	0.0314317	0.0346771	14.6165	0.0894109	0.0816382	0.11994	0.150267	0.0943022	0.11124	5.2206	0.162924	0.048931	0.116539	0.127963	0.0522633	0.0712617	0.290279	3.13912
Sporobolomyces roseus	0	1.47997	1.73088	0	1.49073	0.457592	0.201089	1.74191	5.60463	2.26782	0.670349	0	0	0	0	0.43548	5.33305	0	0.367881	0.665557	0.0587314	0.377922	0.115274	0.0294985	1.17867	0	0.0034859	0	0	0.233675	1.23317	0	0	0	0	0	0	0	0	0.00926999	0	0	0	0	0	0	0.174195	0	0
Penicillium	4.08268	20.0491	2.8879	2.49559	1.93916	0.919199	0.446319	2.32071	6.21383	4.24766	0.533797	0	0	0	0	0	0.238898	0	0	0	0.267554	0	0	0	0	0	0	0	0	0	0	0	0	0	0	0	0	0	0	0	0	0	0	0	0	0	0	0	0
Fusarium	0	0.269828	0.00310193	0.237011	0.0969579	0	0.0784737	0.0716609	0.0304599	0.62995	13.798	0	0	1.66599	0	3.30048	2.22737	1.21292	0.327328	2.14269	0.528583	0	0	0	0	0	5.79008	0	0	0	0.180416	0	0.0173385	0	0.0121924	0	0	0	0	0	68.2707	0	0	0	0	0	0	0	0
Tremellomycetes	0	4.79967	2.2489	0.15336	0.199976	0.529844	0.284467	1.52142	0.898568	0	0.409658	0	0	0	0	1.09252	1.52473	1.21292	0.188286	0.359944	0	0	2.13256	0	0.638907	0	0	0	0	0	0.0277563	0	0	0	0	0	0	0	0	0	0	0	0	0	0	0	0	0	0
Candida parapsilosis	0.0197996	0	1.03294	0	0.0908981	0.108377	0.0147138	0.044099	10.5239	0	5.56142	0	1.76276	0	0	0.764	0	0	0	0.0543312	0	0	0.151952	0	0.925314	0	0	5.86554	8.53866	1.19867	0	0	0.00866927	0	0.00812826	0.00226773	0.009995	0	0.054596	0	0	0	0	0	0	0	0	0.00471999	0
Candida sake	0	8.36468	4.017	5.48378	2.18761	1.01152	0.485556	1.94036	1.85806	2.95176	0.366209	0	0	0	0	0	0	0	0	0	0	0	0	0	0	0	0	0	0	0	0.341006	0	2.01127	0	0	0	0	0	0.00496327	0	0	0	0	0	0	0	0	0	0
Cystobasidium macerans	0	0	1.10118	0	0.987759	0	0.210898	1.55449	0.380749	2.5198	0.16138	0	1.34043	0	0	3.3616	1.39123	0	0.112971	0.0882882	0	0	0.628766	0	1.11258	0	0	0	0	0	0	0	0	0	0	0	0	0	0	0	0	0	0	0	0	0	0	0	0
Filobasidium stepposum	0	0	2.20857	0	0.351473	0.184643	0.475747	0.777245	0.0913798	0.215983	1.03656	0	0	0	0	1.65788	0.3724	0	0.480853	0	0.50248	1.21726	0.36678	0	0	0	5.60533	0	0	0	0	0	0	0	0	0	0	0	0	0	2.87936	0	0	0	0	0	0	0	0
Yarrowia	0	0	0.201625	0.148713	0	0	0	0	0	0	0	0	0	6.65054	0	0	0	0	0	0.067914	0	0	0.597328	0	0	0.119554	0	0	0	0	0	0	1.84655	0	0.445022	0.555593	0.269865	0.135725	0.585666	0	0	0	0.116682	1.33048	0.197557	0.249702	1.23124	0.0259599	0
Malassezia globosa	0	0.278005	0.725851	0.148713	0	0.0280978	0.0392368	0.452015	0.913798	1.78186	0.130346	0	0.504958	3.23794	0	0	0.337268	0	0	0	0.2284	0	0.0576369	0	0.00367188	0	0	0.553352	0	0	0	0	0	0.00234802	0	0	0	0	0	0	0.695892	0	0	0	0	0.00290352	0	0	0
Vishniacozyma carnescens	0	0	1.59439	0	0.509029	0	0.941684	2.10573	0	0.269978	0.0248278	0	0	0.591159	22.1774	1.57384	0	0	0.318637	0.281843	0.339337	0	0	0	0	0	0	0	0	0	0.257737	0	0	0	0	0	0	0	0	0	0	0	0	0	0	0	0	0	0
Itersonilia pannonicus	0	0	2.46914	0	0.630227	0	0	1.41668	5.54371	3.85169	0	0	0	0	0	0	0.428612	0	0	0.567082	0.424171	0	0	0	0	0	0	0.00922254	0	0.367822	0	0	0	0	0	0	0	0	0	0	0	0	0	0	0	0	0	0	0
Vishniacozyma tephrensis	0	0	1.4517	0	0.115138	0	0.0784737	1.05286	2.55864	0.25198	0	0	0	0	0	0	0.702642	2.2387	0.0579341	0.0848925	0	0	0	0	0.146875	0	0	0	0	0.657752	0	0	0	0	0	0	0	0	0	0	0	0	0	0	0	0	0	0	0
Botrytis cinerea	0	1.20196	2.88169	0	1.11502	0.333159	0.0539507	0.330743	1.73622	5.52556	0.397244	0	0	0	0	0	0.477797	0	0	0	0	0	0	0	0	0	0	0	0	0	0	0	0	0	0	0	0	0	0	0	0	0	0	0	0	0	0	0	0
Pichia cactophila	0	0	0	0	3.99346	5.43893	7.58742	0.0165371	0	0	1.86829	0	0	0	0	0	0.133502	0.200998	0.0753143	0	0	0	0.146712	0	0	0	0	0.627133	0	0	0	0.00314317	0	0	0.0223527	0.0226773	0.05997	0	0.0595593	0.10197	0	0	0	0	0.0112249	0	0	0	0
[truncated: 7 more columns]

## Sheet: Supplementary Table S2
Group 1	Group 2	R	p-value
15-days cheese	NMC	0.744003	0.001
15-days cheese	curd	0.44971	0.001
15-days cheese	milk	0.623316	0.001
5-days cheese	15-days cheese	-0.00115741	0.435
5-days cheese	NMC	0.748527	0.001
5-days cheese	curd	0.457698	0.001
5-days cheese	milk	0.531987	0.001
NMC	curd	0.072077	0.13
NMC	milk	0.736953	0.001
curd	milk	0.550835	0.001
